# Supplementary material for: Enhancing Quercetin Bioavailability Attenuates Aging Phenotypes via the Gut Microbiota–Intestinal Barrier Axis in Aged Mice
Source: Nutrients. 2026 May 12;18(10):1537. doi: 10.3390/nu18101537 (PMC13210256; doi:10.3390/nu18101537)
Supplement: Supplementary file 1 [file nutrients-18-01537-s001.zip]

Archive with 1 entries (1 files):
- nutrients-4271734-supplementary.xlsx
