# Supplementary material for: Enhancing Quercetin Bioavailability Attenuates Aging Phenotypes via the Gut Microbiota–Intestinal Barrier Axis in Aged Mice
Source: Nutrients. 2026 May 12;18(10):1537. doi: 10.3390/nu18101537 (PMC13210256; doi:10.3390/nu18101537)
Supplement: Supplementary file 1 [file nutrients-18-01537-s001.zip › nutrients-4271734-supplementary.xlsx]

## Sheet: Table S1
Table S1
Primers used for qRT-PCR assay
Gene	Forward	Reverse
β-actin	TATCCACCTTCCAGCAGATGT	AGCTCAGTAACAGTCCGCCTA
GAPDH	TGTGTCCGTCGTGGATCTGA	CCTGCTTCACCACCTTCTTGA
zo1	CGCCAAATGCGGTTGATC	TTTACACCTTGCTTAGAGTCAGGGTTA
occudin	AGCCTCGGTACAGCAGCAAT	CCTTCGTGGGAGCCCTTT
claudin1	TGACCGCTCAGGCCATCTAC	CTGCCCGGTGCTTTGC
claudin6	CAAGTCTCGTCTGGTGCTCATC	GCGTCAGGACCCCAGAAAT
claudin7	GCGCGTCCCGTCTTTTCT	CAGTTGCAGGCCCGAGTT
claudin8	TGAAGAGCCGCATCTTGCT	CCAAGCCGGTGATGAAGAA
Muc2	TTCGACGGGAAGCATTATGAC	TTCTGGCCACAGTAGTCCTGAA
Muc3	CGGAAGTGTGTGGGATGGA	CACCGTCCGGAACTGAGTCT
Muc4	CCAAGAAATGTAGTGGCTTTAAGCT	CCTGACATCCCTCGCTAGAATC
Ki67	CAAAAGGCGAAGTGGAGCTT	TGTTTCGCAACTTTCGTTTGTG
Lgr5	TCCTCTTTGCTAAACCTCACCTTT	TGGGACGATCACGAGAAGTATAAA
Bmi1	TGGAGACCAGCAAGTATTGTCCTA	TTATGTTCAGGAGTGGTCTGGTTTT
Msi1	AAGTGCTGGCGCAATCG	TTCGAGGAAAGGCCACCTT
Hopx	CGGAGGACCAGGTGGAGAT	CCGGGTGCTTGTTGACCTT
PCNA	CCACAACTCCGCCACCAT	CCCAGCAGGCCTCATTGAT
p57	GGCTCCGTTCCTGCATTATC	GCCCATACCACGCTGAGACT
p52(NFkb2)	GTGGGCAAGCAGTGTTCAGA	TCATGTCCTTGGGTCCTACAGA
p16INK4a	CTCAACTACGGTGCAGATTCGA	CACCGGGCGGGAGAAG
p21	TCCACAGCGATATCCAGACATT	CGGACATCACCAGGATTGG
CycinD1	TGGTGGCTGCGATGCA	TGCGTTGTGCGGTAGCA

## Sheet: Table S2
Tabel S2. Organic acids levels in cecal content after the treatment for 12 weeks among the control (CON), conventional quercetin (CQN), and EubioQuercetin (EQN) groups
Group	n	Succinate	Lactate	Formic acid	Acetic acid	Propionate	Isobutyrate	Butyrate	Isovaleric acid	Valeric acid
CON	10	6.5+2.7	4.7+2.9	35.1+13.6	1169.4+477.1	64.5+23.2	28.2+14.8	70.2+21.7	3.1+3.1	4.4+3.3
CQN	10	10.4+6.5	3.5+2.0	42.2+24.7	1427+722.8	63.0+65.5	31.0+18.9	61.1+26.2	5.2+5.1	1.6+2.5
EQN	8	8.1+3.6	3.9+2.4	29.0+10.8	1185.3+397.9	65.5+12.5	21.7+5.7	69.2+21.7	4.4+3.3	2.2+3.1
Values indicate mean±SD.

## Sheet: Table S3
Table S3 Intestinal gene expression associated with aging score after the treatment for 12 weeks
Gene	Spearman_r	p_value	FDR	Group_p_value
claudin6/gapdh	-0.559109	0.00198193	0.0416206	0.000578584
p21/gapdh	0.521595	0.00441929	0.0464025	0.000190565
PCNA/gapdh	0.504366	0.00620277	0.0434194	0.00214415
Lgr5/gapdh	0.484914	0.00891422	0.0374397	0.00083271
Ki67/gapdh	0.468796	0.0118577	0.0415021	7.89662e-05
claudin1/gapdh	-0.452679	0.0155707	0.0467122	0.00304344
p16INK4a/gapdh	-0.440174	0.0190732	0.0500672	0.00311166
Muc2/gapdh	0.416831	0.0273391	0.0637911	0.00490536
Muc4/gapdh	0.399324	0.0352768	0.0740814	0.0015277
CycinD1/gapdh	0.370146	0.0525224	0.10027	0.00144935
Hopx/gapdh	0.368757	0.0534847	0.0935982	0.00206943
claudin7/gapdh	0.358475	0.0610423	0.0986067	0.0350174
claudin8/gapdh	0.345692	0.0715697	0.107354	0.00242396
Muc3/gapdh	-0.327907	0.0884786	0.12387	0.0103923
Bmi1/gapdh	0.294839	0.127735	0.167652	0.00667189
Zo1/gapdh	0.227868	0.243529	0.30083	0.019218
occudin/gapdh	-0.222866	0.254312	0.296698	0.207812
Msi1/gapdh	-0.13283	0.500425	0.553101	0.444185
p52(NFkb2)/gapdh	-0.0708613	0.720105	0.75611	0.63387
p57/gapdh	-0.00389042	0.984324	0.984324	0.964975
Spearman’s rank correlation analysis identified several intestinal genes associated with aging score.
